# Supplementary material for: Proteomic Blood Profiles Obtained by Totally Blind Biological Clustering in Stable and Exacerbated COPD Patients
Source: Cells. 2024 May 17;13(10):866. doi: 10.3390/cells13100866 (PMC11119172; doi:10.3390/cells13100866)
Supplement: Supplementary file 1 [file cells-13-00866-s001.zip]

Archive with 2 entries (2 files):
- cells-2956578-supplementary.pdf
- Clusters Supplementary Tables S1, S2, S3.xlsx
